# Supplementary material for: What makes them stick? A genetic analysis of biofilm formation of an infective endocarditis-causing Streptococcus canis strain using transposon directed insertion-site sequencing
Source: Front Cell Infect Microbiol. 2026 Apr 30;16:1777632. doi: 10.3389/fcimb.2026.1777632 (PMC13171571; doi:10.3389/fcimb.2026.1777632)
Supplement: Supplementary file 1 [file Table1.xlsx]

## Sheet: Blad1
List of relevant genes (FC>2, q<0.01, no essential genes, no ribosomal protein genes)
abiEi	abortive phage infection protein
accA	acetyl-CoA carboxylase carboxyl transferase subunit alpha
accB	acetyl-CoA carboxylase biotin carboxyl carrier protein
accC	acetyl-CoA carboxylase biotin carboxylase subunit
accD	acetyl-CoA carboxylase, carboxyltransferase subunit beta
aceF	dihydrolipoamide acetyltransferase
ackA	Acetate kinase
addA	helicase-exonuclease AddAB subunit AddA
alaS	alanine--tRNA ligase
alr	alanine racemase
apt	adenine phosphoribosyltransferase
argS	arginine--tRNA ligase
asnS	asparagine--tRNA ligase
aspS	aspartate--tRNA ligase
atpA	F0F1 ATP synthase subunit alpha
atpB	F0F1 ATP synthase subunit A
atpD	F0F1 ATP synthase subunit beta
atpD	V-type ATP synthase subunit D
atpF	F0F1 ATP synthase subunit B
atpG	F0F1 ATP synthase subunit gamma
atpH	F0F1 ATP synthase subunit delta
cas7c	type I-C CRISPR-associated protein Cas7/Csd2
cca	CCA tRNA nucleotidyltransferase
ccmA	heme ABC exporter ATP-binding protein CcmA
ccpA	catabolite control protein A
cdaA	diadenylate cyclase CdaA
cFF1	cupin
coaA	type I pantothenate kinase
coaD	pantetheine-phosphate adenylyltransferase
coaE	dephospho-CoA kinase
codY	GTP-sensing pleiotropic transcriptional regulator CodY
comEB	competence protein ComE
corA	magnesium transporter
covR	two-component system response regulator CovR
cysE	serine O-acetyltransferase
cysS	cysteine--tRNA ligase
deoC	deoxyribose-phosphate aldolase
der	ribosome biogenesis GTPase Der
dinB	DNA polymerase IV
dltD	D-alanyl-lipoteichoic acid biosynthesis protein DltD
dnaA	chromosomal replication initiator protein DnaA
dnaB	replicative DNA helicase
dnaE	DNA polymerase III subunit alpha
dnaI	primosomal protein DnaI
dnaJ	molecular chaperone DnaJ
dnaK	molecular chaperone DnaK
dnaN	DNA polymerase III subunit beta
dnaX	DNA polymerase III subunit gamma/tau
dut	dUTP diphosphatase
eno	phosphopyruvate hydratase
era	GTPase Era
eRG12	phosphomevalonate kinase
ezrA	septation ring formation regulator EzrA
fabD	ACP S-malonyltransferase
fabF	beta-ketoacyl-ACP synthase II
fabG	3-oxoacyl-[acyl-carrier-protein] reductase
fabH	3-oxoacyl-ACP synthase
fabK	enoyl-[acyl-carrier-protein] reductase FabK
fba	fructose-bisphosphate aldolase
fhs1	formate--tetrahydrofolate ligase
fldA	flavodoxin
fni	type 2 isopentenyl-diphosphate Delta-isomerase
folC	dihydrofolate synthase
folE	GTP cyclohydrolase I FolE
folP	dihydropteroate synthase
frr	ribosome recycling factor
ftsA	cell division protein FtsA
ftsE	cell division ATP-binding protein FtsE
ftsH	ATP-dependent zinc metalloprotease FtsH
ftsW	cell division protein FtsW
ftsX	permease-like cell division protein FtsX
ftsY	signal recognition particle-docking protein FtsY
ftsZ	cell division protein FtsZ
fusA	elongation factor G
galE	UDP-glucose 4-epimerase GalE
gap	type I glyceraldehyde-3-phosphate dehydrogenase
gatA	Asp-tRNA(Asn)/Glu-tRNA(Gln) amidotransferase subunit GatA
gatB	Asp-tRNA(Asn)/Glu-tRNA(Gln) amidotransferase subunit GatB
gcvH	Glycine cleavage system H-like protein
gdpP	DHH family phosphoesterase
glcU	Putative sugar uptake protein M6_Spy1874
glmM	phosphoglucosamine mutase
glmS	glutamine--fructose-6-phosphate transaminase (isomerizing)
glmU	bifunctional UDP-N-acetylglucosamine diphosphorylase/glucosamine-1-phosphate N-acetyltransferase GlmU
glnQ	amino acid ABC transporter ATP-binding protein
gltX	glutamate--tRNA ligase
glyQ	glycine--tRNA ligase subunit alpha
glyS	Glycine--tRNA ligase beta subunit
gmk	guanylate kinase
gpmA	phosphoglycerate mutase
gpsA	NAD(P)H-dependent glycerol-3-phosphate dehydrogenase
groL	chaperonin GroEL
guaA	glutamine-hydrolyzing GMP synthase
guaB	IMP dehydrogenase
gyrA	DNA gyrase subunit A
hasC	UTP--glucose-1-phosphate uridylyltransferase HasC
hisS	histidine--tRNA ligase
hprK	HPr(Ser) kinase/phosphatase
hrcA	heat-inducible transcriptional repressor HrcA
ileS	Isoleucine--tRNA ligase
infA	translation initiation factor IF-1
infB	translation initiation factor IF-2
khtT	GntR family transcriptional regulator
kup	putative potassium transport system protein kup
ldh	L-lactate dehydrogenase
lepB	signal peptidase I
leuS	Leucine--tRNA ligase
ligA	NAD-dependent DNA ligase LigA
lrgB	antiholin-like protein LrgB
lysS	lysine--tRNA ligase
manZ	PTS mannose family transporter subunit IID
mdoB	alkaline phosphatase
mecA	adaptor protein MecA
med	BMP family ABC transporter substrate-binding protein
metK	methionine adenosyltransferase
mgtA	calcium-translocating P-type ATPase, PMCA-type
mnmA	tRNA 2-thiouridine(34) synthase MnmA
mnmE	tRNA uridine-5-carboxymethylaminomethyl(34) synthesis GTPase MnmE
mnmG	tRNA uridine-5-carboxymethylaminomethyl(34) synthesis enzyme MnmG
murA	UDP-N-acetylglucosamine 1-carboxyvinyltransferase
murB	UDP-N-acetylmuramate dehydrogenase
murC	UDP-N-acetylmuramate--L-alanine ligase
murD	UDP-N-acetylmuramoyl-L-alanine--D-glutamate ligase
murE	UDP-N-acetylmuramoyl-L-alanyl-D-glutamate--L-lysi ne ligase
murF	UDP-N-acetylmuramoyl-tripeptide--D-alanyl-D-alani ne ligase
murG	UDP-N-acetylglucosamine--N-acetylmuramyl-(pentape ptide) pyrophosphoryl-undecaprenol N-acetylglucosamine transferase
mvaD	diphosphomevalonate decarboxylase
mvk	mevalonate kinase
nadD	nicotinate-nucleotide adenylyltransferase
nadE	ammonia-dependent NAD(+) synthetase
nadK	NAD kinase
nagC	glucokinase
nrdE	class 1b ribonucleoside-diphosphate reductase subunit alpha
nrdI	class Ib ribonucleoside-diphosphate reductase assembly flavoprotein NrdI
nrnA	bifunctional oligoribonuclease/PAP phosphatase
nusA	transcription termination/antitermination protein NusA
nusG	transcription termination/antitermination protein NusG
obgE	GTPase ObgE
padR	PadR family transcriptional regulator
parC	DNA topoisomerase IV subunit A
parE	DNA topoisomerase IV subunit B
pbp1a	penicillin-binding protein PBP1A
pbp1b	penicillin-binding protein PBP1B
pbp2X	penicillin-binding protein PBP2X
pcrA	DNA helicase PcrA
pdhA	pyruvate dehydrogenase
pfkA	6-phosphofructokinase
pgi	glucose-6-phosphate isomerase
pgk	Phosphoglycerate kinase
pgsA	CDP-diacylglycerol--glycerol-3-phosphate 3-phosphatidyltransferase
pheS	phenylalanine--tRNA ligase subunit alpha
pheT	phenylalanine--tRNA ligase subunit beta
phoU	phosphate signaling complex protein PhoU
pknB	Stk1 family PASTA domain-containing Ser/Thr kinase
plsC	1-acyl-sn-glycerol-3-phosphate acyltransferase
plsX	phosphate acyltransferase PlsX
plsY	glycerol-3-phosphate 1-O-acyltransferase PlsY
pncB	nicotinate phosphoribosyltransferase
polA	DNA polymerase I
polC	PolC-type DNA polymerase III
POPKDL_00105	CHAP domain-containing protein
POPKDL_00230	Threonine synthase
POPKDL_00505	Mid-cell-anchored protein Z
POPKDL_00525	YspA SLOG family
POPKDL_00875	transporter
POPKDL_01005	enoyl-CoA hydratase
POPKDL_01025	Protein GrpE
POPKDL_01255	transcription antiterminator BglG
POPKDL_01310	Transcriptional regulatory protein WalR
POPKDL_01375	1,2-diacylglycerol 3-glucosyltransferase
POPKDL_01385	alpha-amylase
POPKDL_01415	Cell division protein FtsW
POPKDL_01430	IS110 family transposase
POPKDL_01500	hypothetical protein
POPKDL_01585	cell division protein FtsK
POPKDL_01645	Scyllo-inositol 2-dehydrogenase (NADP(+))
POPKDL_01740	VOC family protein
POPKDL_01795	CBS domain-containing protein
POPKDL_02025	sugar transporter
POPKDL_02040	DUF2304 domain-containing protein
POPKDL_02060	rhamnosyltransferase
POPKDL_02065	glycosyltransferase
POPKDL_02070	glycosyltransferase
POPKDL_02075	phosphate/phosphonate ABC transporter ATP-binding protein
POPKDL_02080	LPS ABC transporter
POPKDL_02110	DNA primase
POPKDL_02285	ABC transporter ATP-binding protein
POPKDL_02290	SagG family ABC transporter permease subunit
POPKDL_02295	ABC transporter ATP-binding protein
POPKDL_02315	streptolysin associated protein SagC
POPKDL_02550	cell division protein FtsQ
POPKDL_02580	RNA binding protein
POPKDL_02650	bifunctional methylenetetrahydrofolate dehydrogenase/methenyltetrahydrofolate cyclohydrolase
POPKDL_02810	LysM peptidoglycan-binding domain-containing protein
POPKDL_02855	YlbF/YmcA family competence regulator
POPKDL_02965	SNARE associated Golgi protein
POPKDL_03105	hydroxymethylglutaryl-CoA reductase, degradative
POPKDL_03110	hydroxymethylglutaryl-CoA synthase
POPKDL_03120	Dihydrofolate reductase
POPKDL_03290	aspartate aminotransferase
POPKDL_03340	hypothetical protein
POPKDL_03445	UDP-N-acetylmuramoylpentapeptide-lysine N(6)-alanyltransferase
POPKDL_03450	peptidoglycan branched peptide synthesis protein
POPKDL_03520	hypothetical protein
POPKDL_03595	aquaporin
POPKDL_03655	colicin V production protein
POPKDL_03755	sucrose-6-phosphate hydrolase
POPKDL_03940	sensor histidine kinase
POPKDL_03955	methyltransferase
POPKDL_03995	phosphoglucomutase
POPKDL_04210	Transposase IS1239
POPKDL_04250	hypothetical protein
POPKDL_04335	DUF368 domain-containing protein
POPKDL_04390	Control of competence regulator ComK, YlbF/YmcA
POPKDL_04425	Prolyl-tRNA editing protein ProX
POPKDL_04490	Signal recognition particle protein
POPKDL_04570	Phosphatidylglycerol lysyltransferase
POPKDL_04575	AB hydrolase superfamily protein YvaM
POPKDL_04680	DNA-binding protein
POPKDL_05040	M protein trans-acting positive regulator
POPKDL_05080	thiol reductase thioredoxin
POPKDL_05095	phosphatidate cytidylyltransferase
POPKDL_05120	MarR family transcriptional regulator
POPKDL_05140	MFS transporter
POPKDL_05160	YhcH/YjgK/YiaL family protein
POPKDL_05205	virulence factor
POPKDL_05265	Drug resistance transporter, EmrB/QacA family
POPKDL_05320	MFS transporter
POPKDL_05385	UDP-N-acetylglucosamine 1-carboxyvinyltransferase
POPKDL_05570	NADP-dependent glyceraldehyde-3-phosphate dehydrogenase
POPKDL_05790	competence protein ComG
POPKDL_06055	hypothetical protein
POPKDL_06085	3-methyladenine DNA glycosylase
POPKDL_06090	hypothetical protein
POPKDL_06135	DUF2079 domain-containing protein
POPKDL_06155	GNAT family N-acetyltransferase
POPKDL_06390	hypothetical protein
POPKDL_06480	DUF3284 domain-containing protein
POPKDL_06600	ring-cleaving dioxygenase
POPKDL_06655	DNA-binding protein
POPKDL_06680	V-type ATP synthase subunit K
POPKDL_06695	V-type ATP synthase subunit F
POPKDL_06715	hypothetical protein
POPKDL_06755	helicase loader
POPKDL_06915	IS30 family transposase
POPKDL_06945	carbonate dehydratase
POPKDL_06960	Abi-like protein
POPKDL_07165	cysteine desulfurase
POPKDL_07265	DNA replication protein DnaD
POPKDL_07275	tRNA (adenine-N(1))-methyltransferase
POPKDL_07315	6-phosphogluconolactonase
POPKDL_07390	hypothetical protein
POPKDL_07395	conjugal transfer protein TrbC
POPKDL_07620	Integrase core domain
POPKDL_07695	energy-coupling factor ABC transporter ATP-binding protein
POPKDL_07700	energy-coupling factor transporter ATPase
POPKDL_07710	transglycosylase
POPKDL_07880	glutamine amidotransferase
POPKDL_07885	Lipid II isoglutaminyl synthase (glutamine-hydrolyzing) subunit MurT
POPKDL_08090	ABC transporter ATP-binding protein
POPKDL_08095	ABC transporter permease
POPKDL_08100	SNARE associated Golgi protein
POPKDL_08265	hypothetical protein
POPKDL_08330	ECF transporter S component
POPKDL_08725	SseB domain-containing protein
POPKDL_08815	Modification methylase Sau96I
POPKDL_08830	C protein alpha-antigen
POPKDL_08875	shikimate kinase
POPKDL_08990	Putative transposase remnant
POPKDL_09155	protein jag
POPKDL_09245	Site-specific DNA-methyltransferase (adenine-specific)
ppaC	manganese-dependent inorganic pyrophosphatase
pptA	4-oxalocrotonate tautomerase
prfB	peptide chain release factor 2
priA	primosomal protein N'
proS	proline--tRNA ligase
prs1	ribose-phosphate diphosphokinase
prs2	ribose-phosphate diphosphokinase
pstC	phosphate ABC transporter permease subunit PstC
pTC1	Stp1/IreP family PP2C-type Ser/Thr phosphatase
ptsI	Phosphoenolpyruvate-protein phosphotransferase
purB	adenylosuccinate lyase
purE	5-(carboxyamino)imidazole ribonucleotide mutase
purF	amidophosphoribosyltransferase
purH	bifunctional phosphoribosylaminoimidazolecarboxamide formyltransferase/IMP cyclohydrolase
purK	5-(carboxyamino)imidazole ribonucleotide synthase
purM	phosphoribosylformylglycinamidine cyclo-ligase
purN	phosphoribosylglycinamide formyltransferase
purR	pur operon repressor
pyk	pyruvate kinase
pyrH	UMP kinase
rapZ	RNase adapter RapZ
recA	recombinase RecA
recG	ATP-dependent DNA helicase RecG
recO	DNA repair protein RecO
recU	Holliday junction resolvase RecU
rex	redox-sensing transcriptional repressor Rex
rexB	ATP-dependent nuclease subunit B
rfaB	glycosyl transferase family 1
rfaB	glycosyl transferase
rfbB	dTDP-glucose 4,6-dehydratase
rfbC	Protein RmlC-like protein
rfbD	dTDP-4-dehydrorhamnose reductase
rfe	undecaprenyl-phosphate alpha-N-acetylglucosaminyl 1-phosphate transferase
rimP	ribosome maturation factor RimP
rlmL	RNA methyltransferase
rnaY	HAD family hydrolase
rnhC	ribonuclease HIII
rnj1	Ribonuclease J 1
rnj2	Ribonuclease J 2
rnmV	ribonuclease M5
rny	ribonuclease Y
rnz	ribonuclease Z
rpiA	ribose-5-phosphate isomerase RpiA
rpoA	DNA-directed RNA polymerase subunit alpha
rpoB	DNA-directed RNA polymerase subunit beta
rpoC	DNA-directed RNA polymerase subunit beta'
rpoD	RNA polymerase sigma factor RpoD
rpoE	DNA-directed RNA polymerase subunit delta
rsgA	ribosome small subunit-dependent GTPase A
rsmA	16S rRNA (adenine(1518)-N(6)/adenine(1519)-N(6))-dimethyltransferase RsmA
rsmG	16S rRNA (guanine(527)-N(7))-methyltransferase RsmG
ruvA	Holliday junction branch migration protein RuvA
ruvB	Holliday junction branch migration DNA helicase RuvB
scpA	segregation/condensation protein A
secA	preprotein translocase subunit SecA
secG	preprotein translocase subunit SecG
serS	serine--tRNA ligase
sgaB	PTS fructose transporter subunit IIB
sgaB	PTS maltose transporter subunit IIBC
smpB	SsrA-binding protein SmpB
sodA	Superoxide dismutase [Mn]
soxR	MerR family transcriptional regulator
spoVB	polysaccharide biosynthesis protein
srmB	DEAD/DEAH box helicase
srmB	ATP-dependent helicase
ssb	Single-stranded DNA-binding protein
sufB	Fe-S cluster assembly protein SufB
tACO1	YebC/PmpR family DNA-binding transcriptional regulator
thiN	thiamine diphosphokinase
tilS	tRNA(Ile)-lysidine synthetase
tkt	transketolase
tmk	dTMP kinase
topA	type I DNA topoisomerase
tpiA	triose-phosphate isomerase
treC	alpha,alpha-phosphotrehalase
trmD	tRNA (guanosine(37)-N1)-methyltransferase TrmD
trxB	thioredoxin-disulfide reductase
tsaB	tRNA (adenosine(37)-N6)-threonylcarbamoyltransferase complex dimerization subunit type 1 TsaB
tsaD	tRNA (adenosine(37)-N6)-threonylcarbamoyltransferase complex transferase subunit TsaD
tsaE	tRNA (adenosine(37)-N6)-threonylcarbamoyltransferase complex ATPase subunit type 1 TsaE
tsf	translation elongation factor Ts
typA	translational GTPase TypA
tyrS	tyrosine--tRNA ligase
udg4	uracil-DNA glycosylase
uppS	isoprenyl transferase
valS	valine--tRNA ligase
wcaA	glycosyltransferase family 2 protein
xpt	xanthine phosphoribosyltransferase
yajC	preprotein translocase subunit YajC
ybeY	rRNA maturation RNase YbeY
ycgQ	TIGR03943 family protein
ychF	redox-regulated ATPase YchF
yidC1	Membrane protein insertase YidC 1
yitT	YitT family protein
yitT	YitT family protein
ykuJ	DUF1797 domain-containing protein
yloU	Asp23/Gls24 family envelope stress response protein
yloV	DAK2 domain-containing protein
ylqF	ribosome biogenesis GTPase YlqF
yqeG	YqeG family HAD IIIA-type phosphatase
yqeH	ribosome biogenesis GTPase YqeH
yqeK	bis(5'-nucleosyl)-tetraphosphatase (symmetrical) YqeK
yqfA	hemolysin III
yqjQ	short-chain dehydrogenase
znuC	zinc ABC transporter ATP-binding protein
